# Supplementary material for: Radiolabeled LHRH and FSH Analogues as Cancer Theranostic Agents: A Systematic Review
Source: J Clin Med. 2025 Nov 3;14(21):7811. doi: 10.3390/jcm14217811 (PMC12609503; doi:10.3390/jcm14217811)
Supplement: Supplementary file 1 [file jcm-14-07811-s001.zip]

Archive with 1 entries (1 files):
- jcm-3934001-supplementary.pdf
